# Supplementary material for: Mutations of BRCA1, BRCA2, and PALB2 Genes in Breast Tumor Tissue: Relationship with the Effectiveness of Neoadjuvant Chemotherapy and Disease Prognosis
Source: Genes (Basel). 2023 Jul 28;14(8):1554. doi: 10.3390/genes14081554 (PMC10454606; doi:10.3390/genes14081554)
Supplement: Supplementary file 1 [file genes-14-01554-s001.zip]

Archive with 1 entries (1 files):
- genes-2485726-supplementary.pdf
